# Supplementary material for: Post-Transplant Cyclophosphamide Combined with Brilliant Blue G Reduces Graft-versus-Host Disease without Compromising Graft-versus-Leukaemia Immunity in Humanised Mice
Source: Int J Mol Sci. 2024 Feb 1;25(3):1775. doi: 10.3390/ijms25031775 (PMC10855770; doi:10.3390/ijms25031775)
Supplement: Supplementary file 1 [file ijms-25-01775-s001.zip]

Archive with 1 entries (1 files):
- ijms-2771582-supplementary.pdf
